# Supplementary material for: Genetic dissection of climacteric fruit ripening in a melon population segregating for ripening behavior
Source: Hortic Res. 2020 Nov 1;7:187. doi: 10.1038/s41438-020-00411-z (PMC7603510; doi:10.1038/s41438-020-00411-z)
Supplement: Supplementary file 11 — Supplementary Table 2 [file 41438_2020_411_MOESM11_ESM.xlsx]

## Sheet: A
QTL ID	Trait	Block	LOD	R2	Additive effect	Chr	Genetic position (cM)	Physical position (pb)	Marker 1	Genetic position of marker 1	Marker 2	Genetic position of marker 2
CDQV1.1	CD	T1	2.71	14	0.18	1	114.49	35896019	chr01_34846190	108.723	chr01_36296190	119.928
FIRQV2.1	FIR	T5	5.4	26.7	1.27	2	51.85	6015657	chr02_3362365	48.112	chr02_11199109	63.786
FIRQV2.1	FIR	T4	4.68	22.6	1.13	2	52.85	7051605	chr02_3362365	48.112	chr02_13326331	67.451
FIRQV2.1	FIR	T2	2.6	14.7	0.72	2	53.85	7051605	chr02_3362365	48.112	chr02_15771889	72.241
DAPEQV2.1	DAPE	T4	2.59	17.5	2.25	2	57.27	7826617	chr02_3049784	45.686	chr02_14910035	69.545
EAROQV2.1	EARO	T5	2.57	18.4	2.88	2	58.28	8113174	chr02_7826617	57.284	chr02_9079639	61.53
FIRQV2.1	FIR	T4	5.6	26.4	1.22	2	62.53	9079632	chr02_7051806	55.268	chr02_12578264	65.398
WEPQV2.1	WEP	T4	2.57	17.4	1.03	2	62.53	9079639	chr02_7051806	55.268	chr02_13326331	67.451
DAPPQV2.1	DAPP	T4	3.72	24.2	3.32	2	63.53	11199109	chr02_7051806	55.268	chr02_13326331	67.451
ABSQV2.1	ABS	T5	2.53	13.6	-0.5	2	69.55	14910035	chr02_9079639	61.53	chr02_15813424	75.517
FIRQV2.2	FIR	T5	2.64	14.1	0.89	2	101.28	24217787	chr02_22484093	93.633	chr02_24686480	105.291
AROQV3.2	ARO	T3	3.23	16.8	0.15	3	104.67	28512437	chr03_28139913	102.403	chr03_28733141	105.833
AROQV3.2	ARO	T5	2.9	15.4	0.18	3	114.09	28809675	chr03_29538259	112.395	chr03_31386360	122.55
FIRQV3.2	FIR	T5	2.91	15.4	-0.97	3	114.09	28809675	chr03_29538259	112.395	chr03_31126249	121.265
CDQV3.2	CD	T5	3.97	20.4	0.24	3	115.79	30424678	chr03_29538259	112.395	chr03_30733854	116.677
ABSQV5.1	ABS	T3	2.62	13.8	-0.52	5	2	182820	chr05_182820	0	chr05_729528	6.513
CDQV6.1	CD	T1	2.99	15.3	0.2	6	68.66	7435564	chr06_7082592	64.783	chr06_7880936	76.493
CDQV6.1	CD	T3	4.05	20.6	0.24	6	68.66	7435564	chr06_6598284	62.508	chr06_7880936	76.493
CDQV6.1	CD	T4	3.58	17.6	0.21	6	81.95	10837267	chr06_7880936	76.493	chr06_14432967	86.782
AROQV6.1	ARO	T4	2.98	14.9	0.19	6	91.45	17876395	chr06_10837267	81.952	chr06_21051362	95.833
ABSQV7.1	ABS	T4	2.65	13.28	0.5	7	13.28	1046645	chr07_868662	10.321	chr07_1439538	15.163
EAROQV7.1	EARO	T2	3.2	24.2	-3.82	7	13.28	1046645	chr07_868662	10.321	chr07_1920248	24.362
EAROQV7.1	EARO	T5	3.02	21.3	-2.98	7	13.28	1046645	chr07_868662	10.321	chr07_1439538	15.163
ABSQV7.2	ABS	T1	2.61	13.8	0.53	7	65.68	22537195	chr07_22002845	63.542	chr07_23233230	70.637
ABSQV8.1	ABS	T1	3.81	19.5	0.64	8	85.23	9634968	chr08_9111395	79.644	chr08_9941727	87.608
ABSQV8.1	ABS	T4	2.81	14.1	0.51	8	86.49	9634968	chr08_9111395	79.644	chr08_21787907	89.499
AROQV8.1	ARO	T1	3.54	17.8	0.21	8	86.49	9634968	chr08_9446475	83.23	chr08_31888799	109.21
EALFQV8.1	EALF	T2	3.86	43.6	-5.8	8	86.23	9634968	chr08_9446475	83.23	chr08_9941727	87.608
EALFQV8.1	EALF	T5	4.18	38.2	-4.53	8	86.23	9634968	chr08_9111395	79.644	chr08_9941727	87.608
EALFQV8.1	EALF	T1	3.35	32	-4.88	8	86.49	9634968	chr08_9111395	79.644	chr08_24466782	90.275
EALFQV8.1	EALF	T3	5.13	37.1	-4.56	8	86.49	9634968	chr08_9446475	83.23	chr08_9941727	87.608
EALFQV8.1	EALF	T4	5.08	41.2	-4.35	8	86.49	9634968	chr08_9446475	83.23	chr08_9941727	87.608
EAROQV8.1	EARO	T2	6.03	40.8	-4.93	8	86.23	9634968	chr08_9446475	83.23	chr08_9941727	87.608
EAROQV8.1	EARO	T5	3.53	24.4	-3.18	8	86.23	9634968	chr08_9111395	79.644	chr08_9941727	87.608
EAROQV8.1	EARO	T1	3.67	30.2	-4.39	8	86.49	9634968	chr08_9446475	83.23	chr08_25723466	91.729
EAROQV8.1	EARO	T3	7.03	36.6	-4.64	8	86.49	9634968	chr08_9446475	83.23	chr08_9941727	87.608
EAROQV8.1	EARO	T4	4.12	28.8	-3.75	8	86.49	9634968	chr08_9446475	83.23	chr08_9941727	87.608
ECDQV8.1	ECD	T3	5.05	39.7	-4.83	8	86.23	9634968	chr08_9446475	83.23	chr08_9941727	87.608
ECDQV8.1	ECD	T5	3.33	33.9	-3.35	8	86.23	9634968	chr08_9111395	79.644	chr08_9941727	87.608
HARQV8.1	HAR	T4	4.34	25.5	-5.92	8	86.23	9634968	chr08_9111395	79.644	chr08_10225136	88.874
HARQV8.1	HAR	T1	15.28	57.2	-6.65	8	86.49	9634968	chr08_9446475	83.23	chr08_9941727	87.608
HARQV8.1	HAR	T2	9.27	43.4	-5.93	8	86.49	9634968	chr08_9446475	83.23	chr08_9941727	87.608
HARQV8.1	HAR	T3	11.35	47.5	-5.45	8	86.49	9634968	chr08_9446475	83.23	chr08_9941727	87.608
HARQV8.1	HAR	T5	9.13	48.7	-6.57	8	86.49	9634968	chr08_9446475	83.23	chr08_9941727	87.608
DAPPQV8.1	DAPP	T4	5.58	33.9	-3.78	8	86.23	9634968	chr08_9111395	79.644	chr08_9941727	87.608
DAPPQV8.1	DAPP	T3	3.99	28.8	-2.63	8	86.49	9634968	chr08_9111395	79.644	chr08_10225136	88.874
DAPEQV8.1	DAPE	T3	3.67	25.7	-2.76	8	86.49	9634968	chr08_9111395	79.644	chr08_9941727	87.608
DAPEQV8.1	DAPE	T4	6.5	38.3	-3.08	8	86.49	9634968	chr08_9446475	83.23	chr08_9941727	87.608
CDQV8.1	CD	T2	3.61	19.9	0.23	8	86.49	9634968	chr08_9446475	83.23	chr08_10225136	88.874
FIRQV8.1	FIR	T1	5.7	27.1	-0.95	8	86.49	9634968	chr08_9446475	83.23	chr08_29813774	102.965
FIRQV8.1	FIR	T4	7.21	32.7	-1.33	8	86.49	9634968	chr08_9446475	83.23	chr08_10225136	88.874
FIRQV8.1	FIR	T5	2.91	15.4	-0.94	8	86.49	9634968	chr08_9446475	83.23	chr08_10225139	88.874
ETHQV8.1	ETH	T3	5.39	29.5	21.52	8	86.49	9634968	chr08_9446475	83.23	chr08_10225136	88.874
ETHQV8.1	ETH	T4	6.33	31.2	39.97	8	86.49	9634968	chr08_9446475	83.23	chr08_10225136	88.874
AROQV8.1	ARO	T5	3.64	18.9	0.2	8	87.49	9941727	chr08_9446475	83.23	chr08_10225136	88.874
EAROQV8.1	EARO	T1	4.44	35.3	-4.77	8	88.87	10225136	chr08_9941727	83.23	chr08_25723466	91.729
ECDQV8.1	ECD	T1	3.51	39.7	-4.55	8	88.87	10225136	chr08_9446475	83.23	chr08_25723466	91.729
CDQV8.1	CD	T1	3.94	19.6	0.22	8	88.61	10225136	chr08_9446475	83.23	chr08_27430936	93.473
HARQV8.2	HAR	T4	5.04	28.9	-6.17	8	93.47	27430936	chr08_25723466	91.729	chr08_29419309	100.664
AROQV8.2	ARO	T4	3.13	15.6	0.19	8	94.04	27517915	chr08_21787907	89.499	chr08_29419309	100.664
AROQV8.2	ARO	T1	4.23	20.9	0.24	8	99.6	29419309	chr08_27868043	94.597	chr08_31341018	103.52
FIRQV8.2	FIR	T1	6.96	32.1	-1.08	8	97.6	27868043	chr08_27868043	94.597	chr08_29813774	102.965
FIRQV8.2	FIR	T2	3.46	19.1	-0.82	8	98.6	29419309	chr08_25723466	91.729	chr08_31341018	103.52
FIRQV8.2	FIR	T3	2.7	14.2	-0.58	8	98.6	29419309	chr08_21787907	89.499	chr08_31341018	103.52
HARQV9.1	HAR	T4	3	18.4	-4.74	9	86.4	23182006	chr09_22159713	76.188	chr09_23687986	93.147
CDQV9.1	CD	T5	2.82	15	0.2	9	85.4	23182006	chr09_22159713	76.188	chr09_23687986	93.147
FIRQV10.1	FIR	T1	2.8	14.4	0.69	10	10.97	1222326	chr10_290494	0	chr10_1560106	19.182
FIRQV10.1	FIR	T4	2.99	15.1	0.91	10	10.97	1222326	chr10_1040626	6.583	chr10_1381996	16.334
ECDQV10.1	ECD	T1	2.63	31.5	4.08	10	21.75	1802645	chr10_1073755	8.967	chr10_4144573	46.597
FIRQV10.2	FIR	T3	2.62	13.8	0.55	10	33.07	3356770	chr10_3152004	30.985	chr10_4144573	46.597
CDQV10.1	CD	T3	2.73	14.4	0.19	10	46.6	4144573	chr10_3356770	33.071	chr10_4323496	49.509
EAROQV11.2	EARO	T3	4.02	23	3.71	11b	88.54	32755551	chr11_32338980	85.506	chr11_32928874	92.409
HARQV11.2	HAR	T3	2.96	15.5	3.15	11b	88.54	32755551	chr11_32731899	88.323	chr11_32928874	92.409
DAPEQV11.2	DAPE	T3	3.12	22.3	2.5	11b	88.54	32755551	chr11_32731899	88.323	chr11_33477716	98.392

## Sheet: B
Subset	Trait	QTL ID	LOD	R2	Additive effect	Chr	Genetic position (cM)	Physical position (pb)	Marker 1	Genetic position of marker 1	Marker 2	Genetic position of marker 2
VIII-VED	EARO	EAROQW2.1	3.33	36.2	1.98	2	61.53	9079639	chr02_8371192	59.28	chr02_11199109	61.53
VIII-VED	HAR	HARQW2.1	3.28	35.9	2.74	2	67.45	13326331	chr02_12578264	65.4	chr02_15813424	75.52
VIII-VED	WEP	WEPQW5.1	3.26	36.6	-1.02	5	95.5	25326402	chr05_24945625	85.63	chr05_27376495	107.45
VIII-VED	CD	CDQW6.1	3.14	34.6	0.19	6	65.89	7220248	chr06_6328836	60.7	chr06_7435564	70.4
VIII-VED	FIR	FIRQW8.2	3.37	36.7	-0.66	8	102.67	29813774	chr08_29419309	100.66	chr08_31888799	109.21
VIII-VED	ETH	ETHQW9.1	3.08	34.9	-43.04	9	23.3	1782700	chr09_1503685	16.71	chr09_2403873	31.19
VIII-PS	FIR	FIRQX2.1	3.88	27.7	0.87	2	50.85	6015657	chr02_3362365	48.11	chr02_8113174	58.28
VIII-PS	ARO	AROQX3.1	3.11	22.9	0.19	3	122.11	31385347	chr03_30733854	116.68	chr03_31386360	122.55
VIII-PS	HAR	HARQX5.1	3.11	22.9	2.6	5	6.51	729528	chr05_606581	4.23	chr05_910750	8.9
VIII-PS	HAR	HARQX7.1	3.45	25.1	-2.89	7	10.32	868662	chr07_714426	5.41	chr07_1055303	14.39
VIII-PS	EALF	EALFQX8.3	3.01	30.5	-3.26	8	27.94	3222617	chr08_2692759	22.94	chr08_4296991	35.7
VIII-PS	DAPP	DAPPQX8.3	3.97	39.8	-3.37	8	29.7	3378411	chr08_2692759	22.94	chr08_4296991	35.7
