# Supplementary material for: Genetic dissection of climacteric fruit ripening in a melon population segregating for ripening behavior
Source: Hortic Res. 2020 Nov 1;7:187. doi: 10.1038/s41438-020-00411-z (PMC7603510; doi:10.1038/s41438-020-00411-z)
Supplement: Supplementary file 12 — Supplementary Table 3 [file 41438_2020_411_MOESM12_ESM.xlsx]

## Sheet: A
	01.chr01.221134	03.chr01.8391452	04.chr01.12879845	05.chr01.18437202	06.chr01.21873660	07.chr01.26495271	08.chr01.30803310	09.chr01.35183938	10.chr02.Cm0357	11.chr02.5590829	12.chr02.8998730	13.chr02.14607264	14.chr02.17412329	15.chr02.22518306	16.chr02.26152458	17.chr03.409909	18.chr03.4000087	19.chr03.8125561	20.chr03.11166279	21.chr03.15340894	22.chr03.Cm0488	23.chr03.22441038	25.chr03.SFMe035	26.chr04.255414	27.chr04.4641563	28.chr04.8889229	29.chr04.13056799	30.chr04.16775464	31.chr04.Cm0467	32.chr04.24496817	33.chr0428811618	34.chr0432943565	35.chr05.sca000225218991	36.chr05.5453043	37.chr05.10623096	38.chr05.13667569	39.chr05.CMPSNP2005	40.chr05.22740024	41.chr05.28336873	42.chr05.SFMe067	43.chr06.192644	44.chr06.4668974	45.chr06.9195571	46.chr06.16161069	47.chr06.Cm0354	48.chr06.27162827	49.chr06.31288929	50.chr06.Cm0334	51.chr07.Cm0378
PS	B	B	B	B	B	B	B	B	B	B	B	B	B	B	B	B	B	B	B	B	B	B	B	B	B	B	B	B	B	B	B	B	B	B	B	B	B	B	B	B	B	B	B	B	B	B	B	B	B
Ved	V	V	V	V	V	V	V	V	V	V	V	V	V	V	V	V	V	V	V	V	V	V	V	V	V	V	V	V	V	V	V	V	V	V	V	V	V	V	V	V	V	V	V	V	V	V	V	V	V
Hyb	H	H	H	H	H	H	H	H	H	H	H	H	H	H	H	H	H	H	H	H	H	H	H	H	H	H	H	H	H	H	H	H	H	H	H	H	H	H	H	H	H	H	H	H	H	H	H	H	H
720.14	V	V	V	V	V	V	V	V	V	V	V	V	V	V	V	V	V	V	V	V	V	V	V	V	V	V	V	V	V	V	V	V	V	V	V	V	V	V	V	V	B	V	V	V	V	V	V	V	V
720.17	V	V	V	V	V	V	V	V	V	V	V	V	V	V	V	V	V	V	V	V	V	V	V	V	V	V	V	V	V	V	V	V	V	V	V	V	V	V	V	V	B	V	V	V	V	V	V	V	V
720.19	V	V	V	V	V	V	V	V	V	V	V	V	V	V	V	V	V	V	V	V	V	V	V	V	V	V	V	V	V	V	V	V	V	V	V	V	V	V	V	V	H	V	V	V	V	V	V	V	V
720.21	V	V	V	V	V	V	V	V	V	V	V	V	V	V	V	V	V	V	V	V	.	V	V	.	V	V	V	V	V	V	V	V	V	V	V	V	V	V	V	.	V	.	V	V	V	V	V	V	V
720.23	V	V	V	V	V	V	V	V	V	V	V	V	V	V	V	V	V	V	V	V	V	V	V	V	V	V	V	V	V	V	V	V	V	V	V	V	V	V	V	V	H	V	V	V	V	V	V	V	V
720.29	V	V	V	V	V	V	V	V	V	V	V	V	V	V	V	V	V	V	V	V	V	V	V	V	V	V	V	V	V	V	V	V	V	V	V	V	V	V	V	V	V	V	V	V	V	V	V	V	V
720.3	V	V	V	V	V	V	V	V	V	V	V	V	V	V	V	V	V	V	V	V	V	V	V	V	V	V	V	V	V	V	V	V	V	V	V	V	V	V	V	V	H	V	V	V	V	V	V	V	V
720.30	.	V	V	V	V	V	V	V	V	V	V	V	V	V	V	V	V	V	V	V	V	V	V	V	V	V	V	V	V	V	V	V	V	V	V	V	V	V	V	V	H	V	V	V	V	V	V	V	V
720.31	.	V	V	V	V	V	V	V	V	V	V	V	V	V	V	V	V	V	V	V	V	V	V	V	V	V	V	V	V	V	V	V	V	V	V	V	V	V	V	V	B	V	V	V	V	V	V	V	V
720.4	V	V	V	V	V	V	V	V	V	V	V	V	V	V	V	V	V	V	V	V	V	V	V	V	V	V	V	V	V	V	V	V	V	V	V	V	V	V	V	V	H	V	V	V	V	V	V	V	V
720.40	V	V	V	V	V	V	V	V	V	V	V	V	V	V	V	V	V	V	V	V	V	V	V	V	V	V	V	V	V	V	V	V	V	V	V	V	V	V	V	V	V	V	V	V	V	V	V	V	V
720.41	V	V	V	V	V	V	V	V	V	V	V	V	V	V	V	V	V	V	V	V	V	V	V	V	V	V	V	V	V	V	V	V	V	V	V	V	V	V	V	V	V	V	V	V	V	V	V	V	V
720.43	V	V	V	V	V	V	V	V	V	V	V	V	V	V	V	V	V	V	V	V	V	V	V	V	V	V	V	V	V	V	V	V	V	V	V	V	V	V	V	V	B	V	V	V	V	V	V	V	V
720.45	V	V	V	V	V	V	V	V	V	V	V	V	V	V	V	V	V	V	V	V	V	V	V	V	V	V	V	V	V	V	V	V	V	V	V	V	V	V	V	V	V	V	V	V	V	V	V	V	V
720.46	.	V	V	V	V	V	V	V	V	V	V	V	V	V	V	V	V	V	V	V	V	V	V	V	V	V	V	V	V	V	V	V	V	V	V	V	V	V	V	V	H	V	V	V	V	V	V	V	V
720.7	V	V	V	V	V	V	V	V	V	V	V	V	V	V	V	V	V	V	V	V	V	V	V	V	V	V	V	V	V	V	V	V	V	V	V	V	V	V	V	V	B	V	V	V	V	V	V	V	V
720.8	.	V	V	V	V	V	V	V	V	V	V	V	V	V	V	V	V	V	V	V	V	V	V	V	V	V	V	V	V	V	V	V	V	V	V	V	V	V	V	V	H	V	V	V	V	V	V	V	V
720.9	V	V	V	V	V	V	V	V	V	V	V	V	V	V	V	V	V	V	V	V	V	V	V	V	V	V	V	V	V	V	V	V	V	V	V	V	V	V	V	V	B	V	V	V	V	V	V	V	V
414.11	B	B	B	B	B	B	B	B	B	B	B	B	B	B	B	B	B	B	B	B	B	B	H	B	B	B	B	B	B	B	B	B	B	B	B	B	B	B	B	B	B	B	B	B	B	B	B	B	B
414.13	B	B	B	B	B	B	B	B	B	B	B	B	B	B	B	B	B	B	B	B	B	B	H	B	B	B	B	B	B	B	B	B	B	B	B	B	B	B	B	B	B	H	B	B	B	B	B	B	B
414.15	B	B	B	B	B	B	B	B	B	B	B	B	B	B	B	B	B	B	B	B	B	B	V	B	B	B	B	B	B	B	B	B	B	B	B	B	B	B	B	B	B	V	B	B	B	B	B	B	B
414.17	B	B	B	B	B	B	B	B	B	B	B	B	B	B	B	B	B	B	B	B	B	B	H	B	B	.	B	B	B	B	B	B	B	.	B	B	B	B	B	B	B	V	B	B	B	B	B	B	B
414.18	.	B	.	B	.	B	.	B	.	B	.	B	.	B	.	B	B	B	B	B	B	B	H	B	.	B	.	B	B	B	B	B	.	B	B	B	B	.	B	B	B	B	B	B	B	B	B	B	.
414.23	B	B	B	B	B	B	B	B	B	B	B	B	B	B	B	B	B	B	B	B	B	B	V	B	B	B	B	B	B	B	B	B	B	B	B	B	B	B	B	B	B	V	B	B	B	B	B	B	B
414.3	B	B	B	B	B	B	B	B	B	B	B	B	B	B	B	B	B	B	B	B	B	B	H	B	B	B	B	B	B	B	B	B	B	B	B	B	B	B	B	B	B	B	B	B	B	B	B	B	B
414.30	B	B	B	B	B	B	B	B	B	B	B	B	B	B	B	B	B	B	B	B	B	B	V	B	B	B	B	B	B	B	B	B	B	B	B	B	B	B	B	B	B	V	B	B	B	B	B	B	B
414.32	B	B	B	B	B	B	B	B	B	B	B	B	B	B	B	B	B	B	B	B	B	B	H	B	B	B	B	B	B	B	B	B	B	B	B	B	B	B	B	B	B	B	B	B	B	B	B	B	B
414.34	B	B	B	B	B	B	B	B	B	B	B	B	B	B	B	B	B	B	B	B	B	B	H	B	B	B	B	B	B	B	B	B	B	B	B	B	B	B	B	B	B	H	B	B	B	B	B	B	B
414.37	B	B	B	B	B	B	B	B	B	B	B	B	B	B	B	B	B	B	B	B	B	B	V	B	B	B	B	B	B	B	B	B	B	B	B	B	B	B	B	B	B	V	B	B	B	B	B	B	B
414.4	B	B	B	B	B	B	B	B	B	B	B	B	B	B	B	B	B	B	B	B	B	B	V	B	B	B	B	B	B	B	B	B	B	B	B	B	B	B	B	B	B	V	B	B	B	B	B	B	B
[truncated: 44 more columns]

## Sheet: B
Genotype ETHQV8.1	Individual	ARO	EARO	CD	ECD	EALF	ABS
PS	720.14	1	42	1	42	40	3
	720.41	0	-	1	42	42	2
	720.7	1	44	1	49	44	3
	720.43	1	45	1	45	45	2
	720.21	1	47	1	47	47	3
	720.17	1	46	1	46	46	3
	720.45	0	-	0	-	44	3
	720.40	1	35	1	35	35	2
Hyb	720.46	0	-	1	41	41	3
	720.4	1	35	1	35	35	3
	720.30	0	-	1	38	38	3
	720.3	1	40	1	40	40	3
	720.31	1	42	1	42	42	3
	720.23	1	41	1	-	41	3
	720.8	1	42	1	42	42	3
	720.9	1	45	1	45	45	2
Ved	720.19	1	34	1	34	34	3
	720.29	1	40	1	40	40	2
	Ved	1	37	1	40	37	3
	Ved	1	37	1	40	37	3
	Ved	1	35	1	35	35	2
PS	414.4	0	-	0	-	-	0
	414.37	0	-	0	-	-	0
	414.11	0	-	0	-	-	0
Hyb	414.17	1	49	0		-	0
	414.13	1	49	1	44	54	2
	414.23	1	51	1	52	51	2
	414.30	1	47	1	45	48	2
	414.34	1	47	1	47	54	2
	414.3	1	56	1	54	54	2
Ved	414.15	1	43	1	43	43	3
	414.18	1	45	1	45	45	2
	414.32	1	42	1	42	42	2

## Sheet: C
	60.chr08.8108488	chr08_9564672	chr08_9686885	chr08_9757323	chr08_9808632	chr08_9898482	61.chr08.Cm0416
Hyb	H	H	H	H	H	H	H
PS	B	B	B	B	B	B	B
Ved	V	V	V	V	V	V	V
720.17	B	B	B	B	B	H	H
720.23	H	H	H	-	H	H	B
720.40	B	H	H	H	H	H	H
720.9	H	H	H	H	H	H	V
720.46	H	H	H	H	H	H	B
414.1	H	H	B	-	B	-	B
414.17	H	H	H	V	V	V	V
414.32	H	V	V	-	V	V	V
414.34	V	H	H	-	H	H	H
414.37	H	B	B	B	B	B	B

## Sheet: D
Genotype in the segregating part of the introgression	Individual	ARO	EARO	CD	ECD	EALF	ABS
Ved	414.1.4	0	-	0	-	-	0
	414.1.5	0	-	0	-	-	0
	414.1.6	0	-	0	-	55	1
	414.1.13	0	-	0	-	-	0
Hyb	414.1.1	0	-	0	-	63	2
	414.1.3	0	-	0	-	63	1
	414.1.8	0	-	0	-	-	0
	414.1.9	0	-	0	-	55	1
	414.1.10	0	-	0	-	-	0
	414.1.12	0	-	0	-	-	0
	414.1.14	0	-	0	-	62	1
Ved	414.17.1	0	-	0	-	44	3
	414.17.14	0	-	0	-	45	3
	414.17.6	0	-	0	-	47	3
	414.17.26	0	-	0	-	47	3
	414.17.37	0	-	0	-	49	3
Hyb	414.17.27	0	-	0	-	48	3
	414.17.32	0	-	0	-	45	3
	414.17.10	0	-	0	-	52	3
	414.17.36	0	-	0	-	50	3
	414.17.9	0	-	0	-	-	0
PS	414.17.15	0	-	0	-	-	0
	414.17.21	0	-	0	-	-	0
	414.17.31	0	-	0	-	-	0
	414.17.35	0	-	0	-	-	0
	414.17.42	0	-	0	-	-	0

## Sheet: E
	Introgression in Chr 08																	Contaminations in other Chrs
	58.chr08.SFMe103	59.chr084529475	60.chr08.8108488	chr08_9443515	chr08_9564672	chr08_9603217	chr08_9629045	chr08_9686885	chr08_9717281	chr08_9757323	chr08_9808632	chr08_9853143	chr08_9898482	chr08_9943824	chr08_12833658	65.chr08.29235604		25.chr03.SFMe035	44.chr06.4668974
Ved	V	V	V	V	V	V	V	V	V	V	V	V	V	V	V	V		V	V
T111	B	B	B	B	B	B	B	B	B	B	B	B	B	B	B	B		B	B
Hyb	H	H	H	H	H	H	H	H	H	H	H	H	H	B	B	H		H	H
414.1.13	B	V	V	V	V	V	B	B	B	B	B	B	B	B	B	B		B	V
414.1.4	B	V	V	V	V	V	B	B	B	B	B	B	B	B	B	B		B	V
414.1.6	B	V	V	V	V	V	B	B	B	B	B	B	B	B	B	B		B	V
414.1.5	B	H	H	V	V	V	B	B	B	B	B	B	B	B	B	B		B	V
414.1.1	B	V	H	H	H	H	B	B	B	B	B	B	B	B	B	B		B	V
414.1.10	B	V	H	H	H	H	B	B	B	B	B	B	B	B	B	B		B	V
414.1.12	B	V	H	H	H	H	B	B	B	B	B	B	B	B	B	B		B	V
414.1.14	B	V	H	H	H	H	B	B	B	B	B	B	B	B	B	B		B	V
414.1.3	B	V	H	H	H	H	B	B	B	B	B	B	B	B	-	B		B	V
414.1.9	B	V	H	H	H	H	B	B	B	B	B	B	B	B	B	B		B	V
414.1.8	B	H	H	H	H	H	B	B	B	B	B	-	B	B	B	B		B	V
414.17.1	B	-	V	V	V	V	V	V	V	V	V	V	V	V	V	B		B	V
414.17.14	-	B	V	V	V	V	V	V	V	V	V	V	V	V	V	B		V	V
414.17.26	H	B	V	V	V	V	V	V	V	V	V	V	V	V	V	B		B	V
414.17.37	B	B	V	V	V	V	V	V	V	V	V	V	V	V	V	B		H	V
414.17.6	B	B	V	V	V	V	V	V	V	V	V	V	V	V	V	B		H	V
414.17.10	B	-	H	H	-	H	H	H	H	V	V	V	V	V	V	B		B	V
414.17.27	B	B	H	H	H	H	H	H	H	-	V	V	V	V	V	B		B	V
414.17.32	B	B	H	H	H	H	H	H	H	V	V	V	V	V	V	B		H	V
414.17.36	B	B	H	H	H	H	H	H	H	V	V	V	V	V	V	B		B	V
414.17.9	B	B	H	H	H	H	H	H	H	V	V	V	V	V	V	B		V	V
414.17.15	H	B	B	B	B	B	B	B	B	V	V	V	V	V	V	B		B	V
414.17.21	H	B	B	B	B	B	B	B	B	V	V	V	V	V	V	B		B	V
414.17.31	B	B	B	B	B	B	B	B	B	V	V	V	V	V	V	B		H	V
414.17.35	H	B	B	B	B	B	B	B	B	V	V	V	V	V	V	B		V	V
414.17.42	B	-	B	B	B	B	-	B	B	V	V	V	V	V	V	B		B	V
						ETHQV8.1
