# Supplementary material for: Genetic dissection of climacteric fruit ripening in a melon population segregating for ripening behavior
Source: Hortic Res. 2020 Nov 1;7:187. doi: 10.1038/s41438-020-00411-z (PMC7603510; doi:10.1038/s41438-020-00411-z)
Supplement: Supplementary file 13 — Supplementary Table 4 [file 41438_2020_411_MOESM13_ESM.xlsx]

## Sheet: phynotype of climacteric trait
Accession	Aroma production
MS-313	0
MS-314	0
MS-317	0
MS-320	0
MS-324	0
MS-325	0
MS-330	0
MS-337	0
MS-345	2
MS-346	2
MS-396	0
MS-424	0
MS-429	0
MS-433	0
MS-436	0
MS-456	0
MS-476	2
MS-479	0
MS-499	0
MS-502	0
MS-509	2
MS-510	2
MS-531	0
MS-538	2
MS-550	0
MS-557	2
MS-559	2
MS-560	2
MS-578	0
MS-618	0
MS-620	0
MS-627	0
MS-641	2
MS-647	2
MS-658	2
MS-666	0
MS-685	2
MS-694	2
MS-730	2
MS-741	2
MS-748	0
MS-771	2
MS-785	2
MS-793	2
MS-813	2
MS-828	0
MS-850	2
MS-308	0
MS-351	2
MS-379	0
MS-384	0
MS-399	0
MS-403	0
MS-426	2
MS-432	0
MS-439	2
MS-450	0
MS-451	0
MS-483	2
MS-500	2
MS-506	2
MS-507	2
MS-516	0
MS-535	0
MS-536	0
MS-547	0
MS-552	0
MS-554	0
MS-555	2
MS-573	0
MS-590	2
MS-591	2
MS-596	0
MS-638	2
MS-660	0
MS-735	2
MS-744	2
MS-768	2
MS-789	0
MS-792	2
MS-808	0
MS-866	2
MS-136	0
MS-309	2
MS-311	0
MS-312	2
MS-316	0
MS-319	0
MS-331	0
MS-335	0
MS-338	0
MS-341	2
MS-343	0
MS-349	0
MS-353	0
MS-356	0
MS-359	2
MS-364	0
MS-368	0
MS-369	0
MS-375	0
MS-378	0
MS-382	0
MS-386	0
MS-387	0
MS-394	0
MS-405	0
MS-410	0
MS-417	0
MS-418	0
MS-431	0
MS-434	0
MS-435	0
MS-442	0
MS-445	0
MS-447	0
MS-454	0
MS-455	0
MS-457	0
MS-458	0
MS-463	0
MS-465	0
MS-466	0
MS-470	0
MS-474	2
MS-477	0
MS-480	2
MS-481	0
MS-482	0
MS-487	2
MS-494	0
MS-501	0
MS-503	0
MS-504	0
MS-513	2
MS-518	0
MS-519	0
MS-529	2
MS-532	0
MS-537	2
MS-540	2
MS-543	2
MS-545	2
MS-551	0
MS-553	2
MS-556	2
MS-561	2
MS-562	2
MS-563	0
MS-564	0
MS-566	0
MS-568	2
MS-569	2
MS-574	2
MS-579	2
MS-581	2
MS-583	2
MS-592	2
MS-595	0
MS-597	2
MS-599	2
MS-600	0
MS-603	2
MS-604	2
MS-605	2
MS-606	2
MS-608	2
MS-610	2
MS-611	2
MS-613	2
MS-621	0
MS-623	0
MS-625	0
MS-633	2
MS-648	2
MS-654	0
MS-659	2
MS-673	0
MS-678	2
MS-681	0
MS-683	2
MS-684	0
MS-690	2
MS-692	0
MS-699	0
MS-707	2
MS-709	0
MS-710	0
MS-725	2
MS-729	2
MS-733	2
MS-734	2
MS-740	0
MS-749	0
MS-777	0
MS-786	2
MS-787	2
MS-794	2
MS-811	0
MS-812	2
MS-816	2
MS-843	0
MS-848	2
MS-849	2
MS-856	0
MS-857	2
MS-870	2
MS-881	2
MS-883	2
MS-888	2
MS-977	0
