# Supplementary material for: Genetic dissection of climacteric fruit ripening in a melon population segregating for ripening behavior
Source: Hortic Res. 2020 Nov 1;7:187. doi: 10.1038/s41438-020-00411-z (PMC7603510; doi:10.1038/s41438-020-00411-z)
Supplement: Supplementary file 14 — Supplementary Table 7 [file 41438_2020_411_MOESM14_ESM.xlsx]

## Sheet: Aroma GWAS
Chr_ID	POS v3.6.1	P_value	Mutation	Type	Syn/Non	Gene_ID	Start	End	Orentation	GO_annotation	IPR_annotation	Interpro_des
chr8	3809200	6.30407	C<->T	synonymous_variant	Leu<->Leu	MELO3C007575	3808935	3810121	+	GO:0005975 carbohydrate metabolic process;GO:0004553 hydrolase activity, hydrolyzing O-glycosyl compounds;;	IPR006514 IRX15/IRX15L/IGXM;;	A_thal_3515: uncharacterized plant-specific domain TIGR01627	Polysaccharide biosynthesis;
chr8	3809539	7.06655	G<->T	synonymous_variant	Arg<->Arg	MELO3C007575	3808935	3810121	+	GO:0005975 carbohydrate metabolic process;GO:0004553 hydrolase activity, hydrolyzing O-glycosyl compounds;;	IPR006514 IRX15/IRX15L/IGXM;;	A_thal_3515: uncharacterized plant-specific domain TIGR01627	Polysaccharide biosynthesis;
chr8	9633973	6.02452	C<->T	downstream_gene_variant	NA	MELO3C024520	9630393	9630993	+	GO:0003700 transcription factor activity, sequence-specific DNA binding;GO:0006355 regulation of transcription, DNA-templated;GO:0003677 DNA binding;;	IPR001471 AP2/ERF domain;IPR016177 DNA-binding domain;;	AP2/ERF domain profile.	DNA-binding domain in plant proteins such as APETALA2 and EREBPs	AP2 domain	Ethylene responsive element binding protein signature;
chr8	9636578	5.97099	G<->C	upstream_gene_variant	NA	MELO3C024519	9630393	9630993	-	GO:0004332 fructose-bisphosphate aldolase activity;GO:0006096 glycolytic process;GO:0003824 catalytic activity;;	IPR000741 Fructose-bisphosphate aldolase, class-I;IPR013785 Aldolase-type TIM barrel;;	Fructose-bisphosphate aldolase class-I active site.;
chr8	9636607	6.2371	A<->G	upstream_gene_variant	NA	MELO3C024519	9630393	9630993	-	GO:0004332 fructose-bisphosphate aldolase activity;GO:0006096 glycolytic process;GO:0003824 catalytic activity;;	IPR000741 Fructose-bisphosphate aldolase, class-I;IPR013785 Aldolase-type TIM barrel;;	Fructose-bisphosphate aldolase class-I active site.;
chr8	9667961	5.73618	T<->A	upstream_gene_variant	NA	MELO3C024516	9653281	9675711	-	GO:0003824 catalytic activity;GO:0006281 DNA repair;;	IPR011257 DNA glycosylase;;	NA
