# Supplementary material for: Genetic dissection of climacteric fruit ripening in a melon population segregating for ripening behavior
Source: Hortic Res. 2020 Nov 1;7:187. doi: 10.1038/s41438-020-00411-z (PMC7603510; doi:10.1038/s41438-020-00411-z)
Supplement: Supplementary file 15 — Supplementary Table 8 [file 41438_2020_411_MOESM15_ESM.xlsx]

## Sheet: A
ID SNP	Chromosome	Position v3.6.1	Primer allele 1	Primer allele 2	Common primer
01.chr01.221134	1	221134	GAAGGTGACCAAGTTCATGCTTTAAACATTTTGTGAATCAAATTTTTAGGGAG	GAAGGTCGGAGTCAACGGATTTAAACATTTTGTGAATCAAATTTTTAGGGAA	GTGCAATCAATACAACTTGTCAAAGTCTAT
03.chr01.8391452	1	8843941	GAAGGTGACCAAGTTCATGCTTGCAAGGAGACAAGTTGAGTAAGTTT	GAAGGTCGGAGTCAACGGATTGCAAGGAGACAAGTTGAGTAAGTTG	CGAGATGACACGCTGGATGCCTA
04.chr01.12879845	1	12879845	GAAGGTGACCAAGTTCATGCTATATATGTCAATATCAGACTTGTAAAGATTG	GAAGGTCGGAGTCAACGGATTGTATATATGTCAATATCAGACTTGTAAAGATTT	CTCTATACGAACACATAGTGAAGCCCA
05.chr01.18437202	1	18437202	GAAGGTGACCAAGTTCATGCTACTAAAATATTTACGGTCGATGTAACAAAG	GAAGGTCGGAGTCAACGGATTCTACTAAAATATTTACGGTCGATGTAACAAAA	GACAAACCTGGAATGTTTAAAAATTGGCTA
06.chr01.21873660	1	23119874	GAAGGTGACCAAGTTCATGCTCAGCACAGTCCAACAGCGAATAC	GAAGGTCGGAGTCAACGGATTACAGCACAGTCCAACAGCGAATAT	TTGATAGACTAAGAAATCGGGAACCTCAT
07.chr01.26495271	1	27799197	GAAGGTGACCAAGTTCATGCTCCTATAAATTTTGAAAAAATAAATTAGGTTCG	GAAGGTCGGAGTCAACGGATTCCTATAAATTTTGAAAAAATAAATTAGGTTCA	AAATAAATAGATGAAAAAATAGGGAGAAGA
08.chr01.30803310	1	32109062	GAAGGTGACCAAGTTCATGCTCATTAGATATTGATGTTATCTAATACTATCTA	GAAGGTCGGAGTCAACGGATTCATTAGATATTGATGTTATCTAATACTATCTG	ATCTTTAGTTTGCTTTTCAGTAATAGTTAT
09.chr01.35183938	1	36837757	GAAGGTGACCAAGTTCATGCTGAATTCAATTATACATCATCCAACATGTC	GAAGGTCGGAGTCAACGGATTCGAATTCAATTATACATCATCCAACATGTT	AATCGGTTAGACAAATCTTGCCATGTGAT
10.chr02.Cm0357	2	732043	GAAGGTGACCAAGTTCATGCTGATAAACTTAATGAGATGTTAGAATGTATAAG	GAAGGTCGGAGTCAACGGATTGATAAACTTAATGAGATGTTAGAATGTATAAA	CTTCTCTTCCTCAATTTCATTCTCTGCTA
11.chr02.5590829	2	5590829	GAAGGTGACCAAGTTCATGCTGACAAGACAAGGCTCCTAGCTCT	GAAGGTCGGAGTCAACGGATTACAAGACAAGGCTCCTAGCTCC	GACTAAAAGAAGCTTCAAAGAACCAGGTT
12.chr02.8998730	2	8998730	GAAGGTGACCAAGTTCATGCTAAAAAATATAACAAAGATATTTACACTGTATAG	GAAGGTCGGAGTCAACGGATTAAAAAATATAACAAAGATATTTACACTGTATAA	TATTTTCCATTGTGGACCTGTGAATTTCTT
13.chr02.14607264	2	14607264	GAAGGTGACCAAGTTCATGCTCATCTGGAATTATCAAGAGGGCCAT	GAAGGTCGGAGTCAACGGATTCATCTGGAATTATCAAGAGGGCCAA	CACTTCACCCAGCTTTTGAAAGGACAT
14.chr02.17412329	2	18235153	GAAGGTGACCAAGTTCATGCTAAGACCACAATGACTATAATAAAATTGAACTTA	GAAGGTCGGAGTCAACGGATTAAGACCACAATGACTATAATAAAATTGAACTTT	CTTTAGCCTTTTGTACTCTTTCAAGTTTAA
15.chr02.22518306	2	22518306	GAAGGTGACCAAGTTCATGCTGGAAAAGCAGTATTTAGTGAAAAATCTAACTA	GAAGGTCGGAGTCAACGGATTGAAAAGCAGTATTTAGTGAAAAATCTAACTG	TTTAGTTATCAGGTAACATGTCTCAAGATT
16.chr02.26152458	2	27023404	GAAGGTGACCAAGTTCATGCTATTATTCCTTAGAAAACCACAACTAAGCT	GAAGGTCGGAGTCAACGGATTATTCCTTAGAAAACCACAACTAAGCC	ATTAAAGAACAAGTCAAGCTAATGTGGTTT
17.chr03.409909	3	409627	GAAGGTGACCAAGTTCATGCTAGATTTTGTGTAGACTATAGGGCCTT	GAAGGTCGGAGTCAACGGATTTTGTGTAGACTATAGGGCCTC	ATGACCAGAATTGGGAACTTATCCAGAAT
18.chr03.4000087	3	4000087	GAAGGTGACCAAGTTCATGCTGAAGCATTATAACTCGGTTTAAGCTCA	GAAGGTCGGAGTCAACGGATTAAGCATTATAACTCGGTTTAAGCTCG	CCTTCTTTGGTGAGATACCCCCAA
19.chr03.8125561	3	8125561	GAAGGTGACCAAGTTCATGCTAAAGTTGTCTTGTGGACAAGCATTATTAAA	GAAGGTCGGAGTCAACGGATTGTTGTCTTGTGGACAAGCATTATTAAG	GCAAACAGTAAATGGAAGATGTGTATAGAT
20.chr03.11166279	3	12215819	GAAGGTGACCAAGTTCATGCTGAAGATGTCCTACTAGAGGTAACAC	GAAGGTCGGAGTCAACGGATTGAAGATGTCCTACTAGAGGTAACAT	GTCTTACTCCTAGTGCTGCACTTCTT
21.chr03.15340894	3	15340894	GAAGGTGACCAAGTTCATGCTAATAATAACAAAACTTCTGTGCCAGG	GAAGGTCGGAGTCAACGGATTCAATAATAACAAAACTTCTGTGCCAGA	GCAGTGGCCATGAGTTTTTATAAATTCAAT
22.chr03.Cm0488	3	18790651	GAAGGTGACCAAGTTCATGCTAAAAGAAATAAGAAATGAGAACCATTCTATATT	GAAGGTCGGAGTCAACGGATTAAAAGAAATAAGAAATGAGAACCATTCTATATC	CGTGGGAAGCAAAATTTGATGTCTTGAAT
23.chr03.22441038	3	22441038	GAAGGTGACCAAGTTCATGCTTTATCTAAATAGATTGTGGGCATGCC	GAAGGTCGGAGTCAACGGATTTTTTATCTAAATAGATTGTGGGCATGCT	GTAAAGAAGCTATAGACTGATAGCTGGAT
25.chr03.SFMe035	3	30851492	GAAGGTGACCAAGTTCATGCTCATATAGTTTAAATTCTTCTTCTTCCCTGTTT	GAAGGTCGGAGTCAACGGATTATAGTTTAAATTCTTCTTCTTCCCTGTTC	CAGCGATCGTTTTGTGAATTCTTCTTCAT
26.chr04.255414	4	255408	GAAGGTGACCAAGTTCATGCTGTTTGTTGTTATCCATATAACCATGTCAT	GAAGGTCGGAGTCAACGGATTGTTTGTTGTTATCCATATAACCATGTCAC	GGTGGAGGGTTCAAAATTAATAATATTATA
27.chr04.4641563	4	4641523	GAAGGTGACCAAGTTCATGCTACGTTATGTTTCTTATAATGATGTTTGATTAAC	GAAGGTCGGAGTCAACGGATTACGTTATGTTTCTTATAATGATGTTTGATTAAG	TAGTATCATAAACATGGCATAAGTATTGAT
28.chr04.8889229	4	8889067	GAAGGTGACCAAGTTCATGCTACAACATATTCTTTCGTTTCGAATATTAACTTA	GAAGGTCGGAGTCAACGGATTCAACATATTCTTTCGTTTCGAATATTAACTTG	CAGGTATACATATTTAACAAAGGCTTCTAA
29.chr04.13056799	4	13060909	GAAGGTGACCAAGTTCATGCTGATAATACCGGTTGAACAGAAGTTCAT	GAAGGTCGGAGTCAACGGATTATAATACCGGTTGAACAGAAGTTCAC	CGATATGATGACCTAGGTAACTTAATCTTA
30.chr04.16775464	4	16781146	GAAGGTGACCAAGTTCATGCTCTACAACTTTCAGTTTCAGCATTAC	GAAGGTCGGAGTCAACGGATTAATCTCTACAACTTTCAGTTTCAGCATTAA	GATCGAAATTCTTAGAAATATTTTCATTTA
31.chr04.Cm0467	4	20454548	GAAGGTGACCAAGTTCATGCTCCCACAACTTTATTTGTCTACAAACG	GAAGGTCGGAGTCAACGGATTTTCCCACAACTTTATTTGTCTACAAACA	AACCTTCTGTGCCATCTAATGTAAGTGTT
32.chr04.24496817	4	24496817	GAAGGTGACCAAGTTCATGCTTTTGATTAAGTGTCAGCACTACAGCA	GAAGGTCGGAGTCAACGGATTGATTAAGTGTCAGCACTACAGCG	ATGTACAAAATATGAATGAGAAAGATACAA
33.chr04.28811618	4	30004738	GAAGGTGACCAAGTTCATGCTTACAACAACGAAAATCTATTATTGAAAATGTG	GAAGGTCGGAGTCAACGGATTACAACAACGAAAATCTATTATTGAAAATGTA	TCTATATATCCCCCATCAATCAACTTTGTT
34.chr04.32943565	4	34138378	GAAGGTGACCAAGTTCATGCTGAAGTTTATTGAGCAACTTTGTTATTCTTGTT	GAAGGTCGGAGTCAACGGATTAGTTTATTGAGCAACTTTGTTATTCTTGTC	GAGTTAACATGTCATAGCTAAAGTTTGTTT
35.chr05.sca000225218991	5	207203	GAAGGTGACCAAGTTCATGCTTGTGGTTCCCATCTCAGTGGC	GAAGGTCGGAGTCAACGGATTGTGGTTCCCATCTCAGTGGT	AGATGGGAACCGAAGATGAAGGCTT
36.chr05.5453043	5	5453043	GAAGGTGACCAAGTTCATGCTGCGTCAGAAATAAAGACTCCCGG	GAAGGTCGGAGTCAACGGATTATGCGTCAGAAATAAAGACTCCCGA	GGATGGTTATTGTCGAGGCATGGAA
37.chr05.10623096	5	10635202	GAAGGTGACCAAGTTCATGCTAGTGAACACGAGACGACCATGC	GAAGGTCGGAGTCAACGGATTCAGTGAACACGAGACGACCATGT	TTAGAAGTGTTGAGAAGTATTCTTGCATTT
38.chr05.13667569	5	13667569	GAAGGTGACCAAGTTCATGCTCCAATTCAATTATTTTAATGCACGACCAG	GAAGGTCGGAGTCAACGGATTCCAATTCAATTATTTTAATGCACGACCAA	GTATATCTTTAGTCGCCTAATGACTAAGTA
39.chr05.CMPSNP2005	5	18848923	GAAGGTGACCAAGTTCATGCTGAAAGGTTCCTCACTTCATAGCTATTAT	GAAGGTCGGAGTCAACGGATTAAAGGTTCCTCACTTCATAGCTATTAC	AACTTCAGCAACCCCAAAACCTTCAATT
40.chr05.22740024	5	23724042	GAAGGTGACCAAGTTCATGCTAATAAAATTTAGTGCCAAATAATTGAGTTAAT	GAAGGTCGGAGTCAACGGATTAATAAAATTTAGTGCCAAATAATTGAGTTAAA	CCATTTTAAAATCAAATTAGTATATTCAAT
41.chr05.28336873	5	29323199	GAAGGTGACCAAGTTCATGCTGCTAATTTTCTTAGCTCTTTTGCAATTT	GAAGGTCGGAGTCAACGGATTGCTAATTTTCTTAGCTCTTTTGCAATTG	TGTTGTTGTAAGGTGATGGAATCCCAAA
42.chr05.SFMe067	5	27626332	GAAGGTGACCAAGTTCATGCTCATATGCATAAAGAACTCACATACGGT	GAAGGTCGGAGTCAACGGATTATATGCATAAAGAACTCACATACGGC	AAGGTAAATGGTGTTGTCAGCTGTTACAA
43.chr06.192644	6	192531	GAAGGTGACCAAGTTCATGCTGGCTTGTTTTCTCCTGGATGAGATA	GAAGGTCGGAGTCAACGGATTGGCTTGTTTTCTCCTGGATGAGATT	TATAGAAGGGTGCTTCTTGATGCTCAA
44.chr06.4668974	6	4668595	GAAGGTGACCAAGTTCATGCTTTATGAACAAAAATAAAACTAAACTTAATACA	GAAGGTCGGAGTCAACGGATTTATGAACAAAAATAAAACTAAACTTAATACG	AACTATAACCTCATCTTTCTTTTTAACCTT
45.chr06.9195571	6	10272345	GAAGGTGACCAAGTTCATGCTAGCTACATTTTCTTCATTTTCTAATTCGG	GAAGGTCGGAGTCAACGGATTTAGCTACATTTTCTTCATTTTCTAATTCGA	ATCCTTTTCTTGGACTTTGGCCTATTGAT
46.chr06.16161069	6	17238074	GAAGGTGACCAAGTTCATGCTCATTTTTATAGTGTGATAAAAAGTCCTGGAA	GAAGGTCGGAGTCAACGGATTTTTATAGTGTGATAAAAAGTCCTGGAG	CTTGAGTTTTCTTGATCTCCAACAAATCTA
47.chr06.Cm0354	6	20714321	GAAGGTGACCAAGTTCATGCTACCATAATCTCGTTCTTTCCGTGTTTT	GAAGGTCGGAGTCAACGGATTCCATAATCTCGTTCTTTCCGTGTTTG	TATATGTAGACAGTTGGGAAGAGGATGTA
48.chr06.27162827	6	27488880	GAAGGTGACCAAGTTCATGCTCTACGCTGTGCTAAATGCATACTG	GAAGGTCGGAGTCAACGGATTCTACGCTGTGCTAAATGCATACTC	CGAATGAATACCAGAGATCGAGATTAGTA
49.chr06.31288929	6	37384976	GAAGGTGACCAAGTTCATGCTGTATTTAAGCTCAAACCTGAAAGATAAAAATC	GAAGGTCGGAGTCAACGGATTAGTATTTAAGCTCAAACCTGAAAGATAAAAATA	GGATCTTTTTTTCTTTCTTTCTTTATTTTA
50.chr06.Cm0334	6	33254269	GAAGGTGACCAAGTTCATGCTAGTAATTTACTCATATCGGGCTGGC	GAAGGTCGGAGTCAACGGATTCAGTAATTTACTCATATCGGGCTGGT	TGCAGGAGGAATCTAAAGACTCAACAA
51.chr07.Cm0378	7	605361	GAAGGTGACCAAGTTCATGCTCCCTGTCCAATCTTCTTGAGTTGTA	GAAGGTCGGAGTCAACGGATTCCCTGTCCAATCTTCTTGAGTTGTT	TGCAAAGTGTAACTAATGACAACCCCAT
52.chr07.4640077	7	4639809	GAAGGTGACCAAGTTCATGCTACAATATTTTATTTCAATATAGTCAGAGAAAAT	GAAGGTCGGAGTCAACGGATTACAATATTTTATTTCAATATAGTCAGAGAAAAC	CTAACAAAAGAAAAAAAAATTGAGACCACA
53.chr07.8649992	7	9180942	GAAGGTGACCAAGTTCATGCTTGTTTTTAAGGTATGTCCACTTCTTAACT	GAAGGTCGGAGTCAACGGATTGTTTTTAAGGTATGTCCACTTCTTAACA	ATTGTAATCTAAAAAAATTAATTCAGAAAA
54.chr07.12827446	7	12827446	GAAGGTGACCAAGTTCATGCTAGCTATTATGTGTACATAGTGGAC	GAAGGTCGGAGTCAACGGATTGCTAGCTATTATGTGTACATAGTGGAT	CAATCTACCATGCAAGCCTTCTTCATTAA
55.chr07.16723157	7	18255891	GAAGGTGACCAAGTTCATGCTAACACCTTGGAAAGTATGCACGTGT	GAAGGTCGGAGTCAACGGATTAACACCTTGGAAAGTATGCACGTGA	CAGTTGACAGGGACGACAACCATTT
56.chr07.21660366	7	23195083	GAAGGTGACCAAGTTCATGCTGTTTGTTTTGGAATCTGAAAAAAGAAAAGTTG	GAAGGTCGGAGTCAACGGATTAGTTTGTTTTGGAATCTGAAAAAAGAAAAGTTA	CGTTGACATTTAATTTAGATTCTTATCTTT
57.chr07.26579158	7	28763344	GAAGGTGACCAAGTTCATGCTATCAGCTTCTCAAATAAGGCTCTTTAAAA	GAAGGTCGGAGTCAACGGATTCAGCTTCTCAAATAAGGCTCTTTAAAC	GCTTAGGAAGTTGGTTTTGGAATAACCTA
58.chr08.SFMe103	8	927708	GAAGGTGACCAAGTTCATGCTGAATTTAAAAAACTAGTACGTGGCTGGTT	GAAGGTCGGAGTCAACGGATTTAAAAAACTAGTACGTGGCTGGTC	CACGTTTAAGCACCGGTGTTCGAAA
59.chr08.4529475	8	4528472	GAAGGTGACCAAGTTCATGCTAGCTTGGAAAGAAAAGAAAGGGTAATTATA	GAAGGTCGGAGTCAACGGATTAGCTTGGAAAGAAAAGAAAGGGTAATTATT	CACTTTCAAAAGTATGAATGTATTTTTATC
60.chr08.8108488	8	9257289	GAAGGTGACCAAGTTCATGCTAACAGATCGTATCCCGTGAGACA	GAAGGTCGGAGTCAACGGATTACAGATCGTATCCCGTGAGACG	GAGAGTGCAAAAATTACCCCAGCCT
61.chr08.Cm0416	8	13121296	GAAGGTGACCAAGTTCATGCTAAAGTTCAAAAGCTGACCATCCTGTTA	GAAGGTCGGAGTCAACGGATTAGTTCAAAAGCTGACCATCCTGTTC	GATATTAGCTTCTAATCCAATCGGGGTA
62.chr08.16015808	8	16845205	GAAGGTGACCAAGTTCATGCTCAACTTGTCTTAGTTGTTCTTTCGAG	GAAGGTCGGAGTCAACGGATTCCAACTTGTCTTAGTTGTTCTTTCGAA	CTTTGATGAACCTAAAGGAACACCTAAGAT
63.chr08.20327768	8	22074535	GAAGGTGACCAAGTTCATGCTTAGTCCCGTTGTGTGGTACTACT	GAAGGTCGGAGTCAACGGATTAGTCCCGTTGTGTGGTACTACA	TCCTCTAATGATACCTGCTAACCCTTATT
64.chr08.26100960	8	27931194	GAAGGTGACCAAGTTCATGCTCACATCTTACATTAGAAGTATTAACAGTTTC	GAAGGTCGGAGTCAACGGATTCACATCTTACATTAGAAGTATTAACAGTTTT	CCCTTAGTTGTTAGTGAAATACCTAACCT
65.chr08.29235604	8	31121016	GAAGGTGACCAAGTTCATGCTATTTAAGCCCAGTGTTGCTGGTAAAA	GAAGGTCGGAGTCAACGGATTTAAGCCCAGTGTTGCTGGTAAAG	AGGGCTCGATAGTCTACACAAAATCTTTA
66.chr08.32367211	8	34618869	GAAGGTGACCAAGTTCATGCTAACAACATGAGCTTGCTGAACGAC	GAAGGTCGGAGTCAACGGATTCAACAACATGAGCTTGCTGAACGAT	GTATGTTTCTCTAAACAACTCCACACGAT
67.chr09.221227	9	221105	GAAGGTGACCAAGTTCATGCTAGGAGCTCCTTTTAGAATTTAATGGCT	GAAGGTCGGAGTCAACGGATTGGAGCTCCTTTTAGAATTTAATGGCC	CATCAATTTTCAAAGGATGACGATGAAATT
68.chr09.3209104	9	3211903	GAAGGTGACCAAGTTCATGCTAAGAAAACAAATATCGGAGAGATAAAGCAT	GAAGGTCGGAGTCAACGGATTAAGAAAACAAATATCGGAGAGATAAAGCAA	AAATATTTATAGAAGTGTGGTAGTGTTTGT
69.chr09.CMPSNP2233	9	6232723	GAAGGTGACCAAGTTCATGCTCCAATTAGAAATAGAAGTTATGATGCTATAGA	GAAGGTCGGAGTCAACGGATTCAATTAGAAATAGAAGTTATGATGCTATAGG	TTCGTCATTTTCAATCCTTCCTTCAGGA
70.chr09.11374018	9	11694885	GAAGGTGACCAAGTTCATGCTCAAATTTGAATGTTATTTGCAAAGTACACTGA	GAAGGTCGGAGTCAACGGATTAATTTGAATGTTATTTGCAAAGTACACTGG	ATTTGAATAGCTCAAAAAATGAGACAGGAT
71.chr09.16568949	9	17699963	GAAGGTGACCAAGTTCATGCTTTAACTTTTTTTGGATTAATAAGATAGACGAT	GAAGGTCGGAGTCAACGGATTTAACTTTTTTTGGATTAATAAGATAGACGAC	CTAATATGAACCGATAGTTAAAATTACAAT
72.chr09.21559402	9	21559402	GAAGGTGACCAAGTTCATGCTCAATTAGACCAAATTTGACAACTATTTTGTC	GAAGGTCGGAGTCAACGGATTACAATTAGACCAAATTTGACAACTATTTTGTT	GTCGTTGTTTCGTCTCATAGTTCTACTTT
74.chr10.199950	10	200670	GAAGGTGACCAAGTTCATGCTAAATTTATCAAATTGTCCATAGTGCATTTTAGT	GAAGGTCGGAGTCAACGGATTTATCAAATTGTCCATAGTGCATTTTAGC	CCAAAATTCTCTAACAACCTTCTACTACTT
75.chr10.3312202	10	3312414	GAAGGTGACCAAGTTCATGCTACTTTTTCTTTTATCTATTATTGTTTTAATGA	GAAGGTCGGAGTCAACGGATTACTTTTTCTTTTATCTATTATTGTTTTAATGT	GTCGATTTTCAATTAGACTGTTGCGTGAA
76.chr10.6419532	10	6904064	GAAGGTGACCAAGTTCATGCTAATGCTTTTGATAACTATTTCTATAAGAAACAG	GAAGGTCGGAGTCAACGGATTAATGCTTTTGATAACTATTTCTATAAGAAACAT	GAAGAAAATCAGTAAACAAGAAATAGTTAT
77.chr10.9527106	10	13293187	GAAGGTGACCAAGTTCATGCTATGCCCAATTCGAAACACGTACT	GAAGGTCGGAGTCAACGGATTATGCCCAATTCGAAACACGTACC	TGATAGACTGCCTTAGTTTGCTGAAGAT
78.chr10.13644707	10	10468205	GAAGGTGACCAAGTTCATGCTGGCAATTGTTTTCAGTATAGTACATCG	GAAGGTCGGAGTCAACGGATTTGGCAATTGTTTTCAGTATAGTACATCA	GGAACCACACATGGTAGACTGGTT
79.chr10.17978855	10	18673587	GAAGGTGACCAAGTTCATGCTGAACAACCAAATAACAATCTGAAAAAATAAAA	GAAGGTCGGAGTCAACGGATTGAACAACCAAATAACAATCTGAAAAAATAAAT	CAAGATCATGTATCAAATATAAAAGATCTA
80.chr10.21569265	10	22265855	GAAGGTGACCAAGTTCATGCTGATTGCACATTGGGCTGCTGAC	GAAGGTCGGAGTCAACGGATTAGATTGCACATTGGGCTGCTGAA	TCTGATTGCGTTCTAACTTAAGTTTCAATT
81.chr10.25162331	10	25092006	GAAGGTGACCAAGTTCATGCTGATCACTCCAAAGCGATTGGATG	GAAGGTCGGAGTCAACGGATTGGATCACTCCAAAGCGATTGGATA	GCTCTTGCAAAGCAAAATGGGCGAT
82.chr11.326178	11	326654	GAAGGTGACCAAGTTCATGCTATCGCACTTATATACTTAGTGCTTCAC	GAAGGTCGGAGTCAACGGATTGATCGCACTTATATACTTAGTGCTTCAA	TTATTCTAAGGCATCAGGGGATAGTGATA
83.chr11.5065308	11	5065308	GAAGGTGACCAAGTTCATGCTCTAGTGAGCTTTGATAATTCTGCAAAATA	GAAGGTCGGAGTCAACGGATTCTAGTGAGCTTTGATAATTCTGCAAAATG	CGAACCATTATTCATACATTTATTCTAATA
84.chr11.Cm0422	11	10934807	GAAGGTGACCAAGTTCATGCTAGGAGAAGAGGCAACTACCTTGAA	GAAGGTCGGAGTCAACGGATTGGAGAAGAGGCAACTACCTTGAG	CCTCAACTTCGGATTCCAATTTGGTTATT
85.chr11.16501717	11	17337052	GAAGGTGACCAAGTTCATGCTTTATCTTCAAGAATCTTAACAATGTGTTG	GAAGGTCGGAGTCAACGGATTATCTTTATCTTCAAGAATCTTAACAATGTGTTA	TTGAACTGTCAGTTTTAATGAATTTGGGTA
86.chr11.Cm0429	11	25184315	GAAGGTGACCAAGTTCATGCTAGCCCTGAGGGGTGGTT	GAAGGTCGGAGTCAACGGATTCTAGCCCTGAGGGGTGGTC	GCATTTCAGGAGGTGATAGATAAATGCTT
87.chr11.25478675	11	27841375	GAAGGTGACCAAGTTCATGCTCGAACCTTTCTGTTGTTAACATTCTAG	GAAGGTCGGAGTCAACGGATTCGAACCTTTCTGTTGTTAACATTCTAC	CCTCTTGAATCTGCAAAATTATTATTGGAA
88.chr11.SFMe132	11	31744823	GAAGGTGACCAAGTTCATGCTCAAATCCCATTTCCAATCTTTTCTCTAAG	GAAGGTCGGAGTCAACGGATTCAAATCCCATTTCCAATCTTTTCTCTAAC	CCAAAAAAGAAAGCGAAAAATTGGGAGAAA
89.chr11.34327714	11	34327714	GAAGGTGACCAAGTTCATGCTTGACTCCAAAGAAGAATGGAATCTG	GAAGGTCGGAGTCAACGGATTGTTGACTCCAAAGAAGAATGGAATCTA	TGACTGTTATTCCATTAATGGCTCTACTAT
90.chr12.187889	12	187947	GAAGGTGACCAAGTTCATGCTCTCTGCCCCTCTTTTTATTTCATATATA	GAAGGTCGGAGTCAACGGATTCTCTGCCCCTCTTTTTATTTCATATATG	AAATTGTGGCTATACCGAGCTCTATCTTT
91.chr12.4088244	12	4088916	GAAGGTGACCAAGTTCATGCTAAAACACTTGCCTAATGATGGCCG	GAAGGTCGGAGTCAACGGATTCTAAAACACTTGCCTAATGATGGCCA	GCAGGCAAGGGAAAGGTTCAGAAT
92.chr12.7995261	12	7997230	GAAGGTGACCAAGTTCATGCTCCTTGCATCATTATCCTCTCCTGAA	GAAGGTCGGAGTCAACGGATTCCTTGCATCATTATCCTCTCCTGAT	CAAGACACATAGAACTATTTAGCAAATGAT
93.chr12.13389730	12	13555744	GAAGGTGACCAAGTTCATGCTATCTGATAGAGGTGGTGAGTATTATG	GAAGGTCGGAGTCAACGGATTGATCTGATAGAGGTGGTGAGTATTATT	GAGTGGACTGGGGCATTGTCAATT
94.chr12.Cm0198	12	21531066	GAAGGTGACCAAGTTCATGCTGGTGCATATTCTATTTAATTCTTTACCAC	GAAGGTCGGAGTCAACGGATTTTGGTGCATATTCTATTTAATTCTTTACCAT	CTGGCTTGGATTTCTGTCCATGTCAA
95.chr12.24436560	12	24436560	GAAGGTGACCAAGTTCATGCTATTATTAATTACTTGTCATATTTGACATACTT	GAAGGTCGGAGTCAACGGATTATTATTAATTACTTGTCATATTTGACATACTC	GGATAACAAAAAAAATCGCTTGTAGCACTT
96.chr12.Cm0175	12	27349282	GAAGGTGACCAAGTTCATGCTGAAGTGTTGGAAGACATTGAAGCCAT	GAAGGTCGGAGTCAACGGATTAAGTGTTGGAAGACATTGAAGCCAC	GTCCCTCCTAAATAGCTGGATCTTTATAT

## Sheet: B
ID SNP	Position v3.6.1	Primer allele 1	Primer allele 2	Common primer
chr08_9443515	9443515	GAAGGTGACCAAGTTCATGCTCAAGAGGTGGTTTCGAGAGTTGC	GAAGGTCGGAGTCAACGGATTACAAGAGGTGGTTTCGAGAGTTGT	GGCTCGACCTCAGTCTAATTGCATT
chr08_9564672	9564672	GAAGGTGACCAAGTTCATGCTCCAAATAATAGTTAATTGAAATAATTTGAACCA	GAAGGTCGGAGTCAACGGATTCCAAATAATAGTTAATTGAAATAATTTGAACCT	CTATTTTGACGTAGAACAAGTAAGAGTCTA
chr08_9603217	9603217	GAAGGTGACCAAGTTCATGCTCATTTTCTCCCTCTCATTTTAATCCCTT	GAAGGTCGGAGTCAACGGATTTTCTCCCTCTCATTTTAATCCCTC	TAATTTTTTGCAATTTGGGTTTTATTATTA
chr08_9629045	9629045	GAAGGTGACCAAGTTCATGCTAAGAATAATTTGAGGAATCCATTAATGTATTTA	GAAGGTCGGAGTCAACGGATTAAGAATAATTTGAGGAATCCATTAATGTATTTG	AAGATGGATGATTAAAAGAAAACAAACACA
chr08_9686885	9686885	GAAGGTGACCAAGTTCATGCTACAATATAGATCGTAAAGCTTCAATCTTC	GAAGGTCGGAGTCAACGGATTCTACAATATAGATCGTAAAGCTTCAATCTTT	GGTTTTTCTCATCTAATTCTACTTAGAGAA
chr08_9717281	9717281	GAAGGTGACCAAGTTCATGCTGACATATTTATAGTTCGGTTTGGGTCAA	GAAGGTCGGAGTCAACGGATTACATATTTATAGTTCGGTTTGGGTCAC	GGTTAAAAATCAAAACCAGACCAACTGGTT
chr08_9757323	9757323	GAAGGTGACCAAGTTCATGCTCATTTTGATGAGATTCTACAAGCAGCA	GAAGGTCGGAGTCAACGGATTCATTTTGATGAGATTCTACAAGCAGCT	GATCTATACCCAAATTCCCACGGGAT
chr08_9808632	9808632	GAAGGTGACCAAGTTCATGCTCCAGCGGCTACGAAGTTGCC	GAAGGTCGGAGTCAACGGATTCCCAGCGGCTACGAAGTTGCA	GACAGGAACGCAGCCGGTGTAA
chr08_9853143	9853143	GAAGGTGACCAAGTTCATGCTAATATTGTTTTGGTTTGTGTACTCTTAACC	GAAGGTCGGAGTCAACGGATTAAATATTGTTTTGGTTTGTGTACTCTTAACA	TAAAATTACAAAAGTAAAAAATTGAACAAA
chr08_9898482	9898482	GAAGGTGACCAAGTTCATGCTACTATTTTTCGAAATTTTAACTACAAGTACGAT	GAAGGTCGGAGTCAACGGATTCTATTTTTCGAAATTTTAACTACAAGTACGAC	ACTATATGTTCAATAAAGTTAAGTGTTCAT
chr08_9943824	9943824	GAAGGTGACCAAGTTCATGCTCAAATATTACAATTTAAAGTTAGACTATGACC	GAAGGTCGGAGTCAACGGATTCCAAATATTACAATTTAAAGTTAGACTATGACA	TGTGATAGACTGTGATAGTTTACTATTTAT
chr08_12833658	12833658	GAAGGTGACCAAGTTCATGCTAAGGAGATGATTGAGGACATGGA	GAAGGTCGGAGTCAACGGATTAAGGAGATGATTGAGGACATGGG	TCACCGTGGATGCAAGCTCTTTCAA
